# Supplementary material for: Induction of synapse formation by de novo neurotransmitter synthesis
Source: Nat Commun. 2022 Jun 1;13:3060. doi: 10.1038/s41467-022-30756-z (PMC9160008; doi:10.1038/s41467-022-30756-z)
Supplement: Supplementary file 4 — Source Data [file 41467_2022_30756_MOESM4_ESM.xlsx]

## Sheet: 1e
sPSC (T<10ms)	Ctrl			sPSC (T<10ms)	GAD65			sPSC (T<10ms)	GAD67			sPSC (T<10ms)	vGAT			sPSC (T<10ms)	GAD65+GAD67			sPSC (T<10ms)	vGAT+GAD65			sPSC (T<10ms)	vGAT+GAD67			sPSC (T<10ms)	vGAT+GAD65+GAD67
Cells	Frequency	Amplitude		Cells	Frequency	Amplitude		Cells	Frequency	Amplitude		Cells	Frequency	Amplitude		Cells	Frequency	Amplitude		Cells	Frequency	Amplitude		Cells	Frequency	Amplitude		Cells	Frequency	Amplitude
1	3.6	36.98		1	1.92	15.09		1	2.98	105.73		1	1.13	32.36		1	1.98	51.79		1	0.65	23.01		1	0.05	21.82		1	0.28	18.16
2	5.1	23.62		2	1.93	35.31		2	2.88	56.83		2	2.17	37.37		2	0.58	54.3		2	0.38	43.01		2	1.22	32.31		2	0.38	17.62
3	0.52	18.43		3	3.92	46.26		3	1.27	11.03		3	2.62	45.23		3	1.15	33.33		3	3.52	53.12		3	1.06	42.57		3	0.08	32.6
4	0.65	71.95		4	0.57	30.62		4	0.28	7.49		4	2.33	24.58		4	1.02	19.07		4	2.23	77.24		4	0.13	12.03		4	0.33	29.57
5	0.43	41.83		5	0.62	23.42		5	0.25	12.79		5	0.13	22.89		5	0.73	30.29		5	0.2	78.38		5	2.82	31.59		5	1.38	87.4
6	1.43	24.98		6	0.28	29.06		6	0.42	7.93		6	0.38	17.65		6	0.98	32.06		6	1.23	24		6	0.67	49.52		6	0.83	21.55
7	0.4	40.86		7	0.3	12.53		7	0.07	20.36		7	0.18	85.01		7	1.25	27.88		7	1.7	13.09		7	0.32	18.62		7	1.42	21.72
8	0.7	60.29		8	0.33	18.16		8	0.23	29.93		8	0.85	18.02		8	0.62	50.32		8	1.08	16.45		8	0.28	27.72		8	0.48	37.17
9	1.42	38.92		9	0.95	11.1		9	0.23	31.01		9	1.13	32.36		9	3.5	17.67		9	0.5	11.09		9	0.53	19.52		9	2.77	22.69
10	2.07	43.02		10	0.32	12.41		10	0.28	12.09		10	2.17	37.37		10	2.73	36.16		10	1.38	21.02		10	0.38	25.97		10	1.23	30.74
11	1.33	31.04		11	0.6	20.59		11	0.22	24.94		11	2.62	45.23		11	0.48	80.54		11	0.98	20.59		11	0.48	25.85		11	0.22	44.06
12	3.27	39.59		12	0.35	21.14		12	0.74	12.4		12	2.93	24.58		12	4	31.94		12	0.08	29.93		12	0.17	24.63		12	0.18	74.96
13	1.82	47.4		13	0.98	91.26		13	0.42	52.43		13	0.13	22.89		13	0.32	55.72		13	0.33	14.84		13	0.47	25.71		13	0.68	21.38
14	3.72	20.6		14	1.08	72		14	1.8	43.64		14	0.38	17.65		14	0.32	42.2		14	0.58	12.64		14	0.13	27.91		14	0.25	27.15
15	1.2	29.04		15	1.45	65.24		15	3.33	45.59		15	0.18	85.01		15	1.1	37.32		15	0.4	25.72		15	0.45	22.69		15	0.33	18.77
16	1.35	34.94		16	1.55	29.49		16	3.53	48.27		16	0.85	18.02		16	1.65	30.23		16	0.73	20.67		16	0.07	68.65		16	0.22	10.33
17	0.35	29.94		17	0.17	27.65		17	1.12	40.26		17	3	39.55		17	1.2	27.16		17	0.32	13.22		17	0.15	34.44		17	0.18	58.22
18	0.55	25.65		18	0.52	14.1						18	2.43	76.96		18	1.6	37.92		18	0.2	16.92		18	0.23	48.28
				19	6	59.21										19	0.52	24.65		19	0.33	14.06		19	0.77	40.59
				20	1.13	40.95										20	0.57	28.86		20	0.15	22.74		20	2.02	35.86
																21	0.72	20.05		21	0.57	63.24		21	3.55	32.73
																22	1.67	41.4		22	0.32	13.03		22	1.7	21.47
Avg	1.66167	36.6156		Avg	1.2485	33.7795		Avg	1.17941	33.1012		Avg	1.42278	37.9294		Avg	1.30409	36.8573		Avg	0.811818	28.5459		Avg	0.802273	31.3855		Avg	0.661176	33.77
SE	0.325615	3.22034		SE	0.31741	5.01135		SE	0.299899	6.08233		SE	0.255745	5.28671		SE	0.211256	3.12952		SE	0.174083	4.43803		SE	0.199699	2.69356		SE	0.168555	5.14845

## Sheet: 1f
sPSC (T>10ms)	Ctrl			sPSC (T>10ms)	GAD65			sPSC (T>10ms)	GAD67			sPSC (T>10ms)	vGAT			sPSC (T>10ms)	GAD65+GAD67			sPSC (T>10ms)	vGAT+GAD65			sPSC (T>10ms)	vGAT+GAD67			sPSC (T>10ms)	vGAT+GAD65+GAD67
Cells	Frequency	Amplitude		Cells	Frequency	Amplitude		Cells	Frequency	Amplitude		Cells	Frequency	Amplitude		Cells	Frequency	Amplitude		Cells	Frequency	Amplitude		Cells	Frequency	Amplitude		Cells	Frequency	Amplitude
1	0	NaN		1	0.05	5.21		1	0.04	11.33		1	0	NaN		1	0	NaN		1	0.05	134.37		1	0.39	46.78		1	1.04	83.85
2	0.02	6.72		2	0	NaN		2	0	NaN		2	0	NaN		2	0	NaN		2	0	NaN		2	0.35	74.58		2	0.12	160.25
3	0.03	4.25		3	0	NaN		3	0.03	4.9		3	0	NaN		3	0.03	8.68		3	0.14	116.78		3	0.46	63.68		3	1.38	90.94
4	0	NaN		4	0	NaN		4	0.03	5.83		4	0	NaN		4	0	NaN		4	0.4	127.18		4	0.28	41.93		4	0.07	75.72
5	0	NaN		5	0.02	12.33		5	0	NaN		5	0.03	4.72		5	0.05	3.61		5	0.37	167.24		5	0.23	99.77		5	0.39	65.14
6	0.02	7.61		6	0	NaN		6	0	NaN		6	0	NaN		6	0	NaN		6	0.7	133.93		6	1.14	17.55		6	1.46	117.16
7	0	NaN		7	0	NaN		7	0.05	9.4		7	0.01	3.44		7	0.01	7.3		7	0.22	47.83		7	0.25	82.16		7	0.24	76.99
8	0	NaN		8	0.04	4.87		8	0.04	4.48		8	0	NaN		8	0	NaN		8	0.25	72.41		8	0.37	79.46		8	0.28	71.94
9	0	NaN		9	0	NaN		9	0.03	10.67		9	0	NaN		9	0	NaN		9	0.28	97.54		9	0.82	120.48		9	1.73	106.36
10	0.01	3.8		10	0.02	3.62		10	0	NaN		10	0.05	5.3		10	0.05	7.29		10	0.23	78.37		10	1.03	28.6		10	0.09	80.6
11	0.02	4.2		11	0.01	4.57		11	0	NaN		11	0.02	3.89		11	0	NaN		11	0.74	82.22		11	0.87	71.59		11	1.03	84.39
12	0.04	7.34		12	0.02	3.9		12	0.04	7.75		12	0	NaN		12	0.08	6.54		12	0.39	92.54		12	0	NaN		12	0.6	186.17
13	0	NaN		13	0	NaN		13	0	NaN		13	0	NaN		13	0	NaN		13	0.26	138.65		13	0.92	54.87		13	1.34	42.03
14	0	NaN		14	0	NaN		14	0.05	6.2		14	0.04	6.53		14	0.04	4.9		14	0.09	84.52		14	1.45	39.15		14	0.4	103.94
15	0.04	6.83		15	0.03	4.16		15	0.01	8.53		15	0	NaN		15	0	NaN		15	0.58	97.63		15	1.44	43.44		15	1.91	38.52
16	0	NaN		16	0	NaN		16	0	NaN		16	0	NaN		16	0	NaN		16	0	NaN		16	1.57	107.99		16	1.41	52.63
17	0.04	8.45		17	0.01	3.18		17	0.04	4.26		17	0.02	3.84		17	0	NaN		17	0.06	49.76		17	1.39	28.26		17	1.54	21.58
18	0.04	4.56		18	0	NaN						18	0	NaN		18	0	NaN		18	0.19	100.25		18	0.72	50.87
				19	0.04	4.5										19	0.04	5.57		19	0.07	123.71		19	0.61	92.21
				20	0.01	3.42										20	0	NaN		20	0.14	57.39		20	0.76	45.13
																21	0	NaN		21	0.05	103.52		21	0.35	84.18
																22	0	NaN		22	0.1	39.54		22	0.19	80.74
Avg	0.0144444	5.97333		Avg	0.0125	4.976		Avg	0.0211765	7.335		Avg	0.00944444	4.62		Avg	0.0136364	6.27		Avg	0.241364	97.269		Avg	0.708636	64.4486		Avg	0.884118	85.7771
SE	0.00397888	0.586979		SE	0.0036183	0.842271		SE	0.00491713	0.81674		SE	0.00374622	0.470964		SE	0.00499114	0.644109		SE	0.0455381	7.67125		SE	0.0998403	6.12292		SE	0.154848	10.0706

## Sheet: 1i
sPSC Kinetics	PTX	CNQX
Cells	Half-Width (ms)	Half-Width (ms)
1	1.40964	15.2141
2	1.29506	15.045
3	1.25316	15.315
4	1.29918	19.8553
5	1.37449	18.9181
6	1.35503	18.2675
7	1.24965	17.8123
8	1.33364	14.8118
9	1.1639	13.1155
10	1.06463	15.7032
11	1.15776	20.3431
12	1.42889	17.646
13	1.33756	18.9443
14	1.18658	18.0221
15	1.40816	17.9559
16	1.15458	18.5724
17	1.1338	22.4315
18		19.3193
19		18.4315
Avg	1.27092	17.6697
SE	0.0269543	0.523491

## Sheet: 1j
sPSC Amplitude	PTX	CNQX
Cells	Amplitude (pA)	Amplitude (pA)
1	21.36	72.62
2	34.2	92.54
3	20.55	47.45
4	38.54	150.21
5	26.78	34.95
6	47.95	118.52
7	31.47	28.86
8	25.58	136.26
9	31.14	36.33
10	34.29	87.98
11	29.63	55.06
12	18.68	127.64
13	52.82	40.47
14	27.78	108.88
15	49.02	36.44
16	34.33	58.77
17	41.86	83.67
18		79.17
19		64.65
Avg	33.2929	76.8668
SE	2.43993	8.57797

## Sheet: 1k
sPSC Frequency	Ctrl	PTX	CNQX	PTX+CNQX
Cells	Frequency (Hz)	Frequency (Hz)	Frequency (Hz)	Frequency (Hz)
1	0.86	0.72	0.42	0.07
2	1.28	1.12	1.16	0.07
3	2.67	0.72	0.05	0.03
4	0.74	0.83	0.08	0
5	2.15	0.97	1.34	0.05
6	0.88	0.22	0.96	0.08
7	1.88	0.71	0.39	0.07
8	3.45	1.16	0.54	0
9	2.47	0.34	0.77	0
10	1.75	0.46	1.03	0.03
11	2.28	0.62	0.67	0
12	0.27	0.86	0.97	0
13	1.24	0.53	1.24
14	2.81	0.44	0.64
15	0.23	0.25	0.9
16	0.63	3.73	0.66
17	3.76	1.82	0.61
18	2.71		1.53
19	3.11		1.06
Avg	1.85105	0.911765	0.790526	0.0333333
SE	0.249319	0.200186	0.0919429	0.00956107

## Sheet: 2b
Spontaneous AP	Ctrl			TTX
Cells	AP frequency	Depolarization		AP frequency	Depolarization
1	0.266667	0.0102803		0	0.00197815
2	0.0666667	0.00724666		0	0.00254023
3	0.0833333	0.00707172		0	0.00267069
4	0.116667	0.00835687		0	0.00182764
5	0	0.00490419		0	0.00308805
6	0.366667	0.0140725		0	0.00419374
7	0.05	0.00741699		0	0.00276364
8	0	0.005666		0	0.00290451
9	0.183333	0.00962802		0	0.0058613
10	0	0.00791538
11	0.233333	0.0111184
12	0	0.00690644
Avg	0.113889	0.00838195		0	0.003092
SE	0.0354049	0.000732526		0	0.00041411

## Sheet: 2d
AMPAR sEPSC	Ctrl			TTX
Cells	Frequency	Amplitude		Frequency	Amplitude
1	1.24	48.89		1.43	21.31
2	0.83	13.31		0.56	13.51
3	1.33	12.43		1.83	17.13
4	1.23	46.66		0.4	13.33
5	0.4	12.86		0.58	11.63
6	0.66	21.11		0.48	7.52
7	1.2	33.45		1.6	24.2
8	1.83	32.13		1.87	23.11
9	0.87	93.69		0.55	7.63
10	2.58	31.42		1.62	15.29
11	1.15	60.01		0.59	16.93
12	1.67	32.47		1.05	11.52
13	1.5	102.36		0.95	14.2
14	1.36	67.7		0.83	13.19
15	2.15	33.11		0.67	13.51
16	2.4	49.14		0.69	7.35
17	3.43	25.64		1.12	7.49
18	1.34	20.29		1.61	18.16
19	0.42	19.02		0.82	11.71
20	1.61	24.14		0.5	14.79
21	0.83	13.38		1.02	9.64
22				0.5	12.87
23				1.42	9.65
24				0.5	19.7
25				0.52	16.05
Avg	1.43	37.7719		0.9484	14.0568
SE	0.161648	5.53888		0.0956951	0.950501

## Sheet: 2e
GABAAR sIPSC	Ctrl			TTX
Cells	Frequency	Amplitude		Frequency	Amplitude
1	0.83	75.03		0.4	20.5
2	1.25	123.5		0.38	10.93
3	0.82	36.98		0.47	15.33
4	0.52	40.37		0.42	18.87
5	0.59	47.63		0.57	21.98
6	0.6	37.05		0.38	13.48
7	0.52	127.87		0.43	24.15
8	1.03	32.06		0.62	22.14
9	1.17	103.88		0.78	29.73
10	1.42	50.24		0.24	15.03
11	0.78	61.43		0.18	14.49
12	0.59	46.7		1.28	21.88
13	0.83	78.77		0.63	20.49
14	0.92	72.39		0.29	20.48
15	1.43	62.38		0.57	23.39
16	1.2	82.48		0.58	42.14
17	0.96	119.69		0.67	37.84
18	0.49	50.63		0.37	56
19	0.89	99.6		0.28	16.97
20	0.73	119.32		0.62	20.94
21	1.62	32.71		0.42	32.98
22	1.87	136.52
Avg	0.957273	74.4195		0.50381	23.7971
SE	0.0811636	7.38843		0.0515035	2.34991

## Sheet: 2h
mPSC Half-Width	mEPSC (PTX)		mIPSC (CNQX)
Cells	Half-width (s)		Half-width (s)
1	0.00164598		0.00631207
2	0.00223176		0.0308106
3	0.00274274		0.0157963
4	0.00204115		0.00932253
5	0.00217031		0.0088
6	0.00192556		0.00755536
7	0.0027183		0.0116509
8	0.00145955		0.0110025
9	0.00194593		0.00984651
10	0.00260771		0.0170645
11	0.00143563		0.0237755
12	0.00136346		0.018703
13	0.00226765		0.026683
14	0.002515		0.00941176
15	0.00233375		0.0157721
16	0.00287161		0.0206718
17	0.00128889		0.0242818
18	0.00162653		0.0166464
19	0.00184246		0.00937773
20	0.00204919		0.0178338
21	0.00148		0.00910417
22	0.00174636		0.0108161
23	0.00239167
24	0.00118235
25	0.00296098
26	0.00427216
27	0.00365824
28	0.002276
29	0.00192933
30	0.00316853
Avg	0.00220496		0.0150563
SE	0.000130121		0.00145801

## Sheet: 2i
Evoked PSC amplitude	Ctrl	PTX	CNQX	PTX+CNQX			Evoked PSC variability	PTX	CNQX
Cells	Amplitude (pA)	Amplitude (pA)	Amplitude (pA)	Amplitude (pA)			Cells	CV	CV
1	2620.82	290.859	91.0901	11.8385			1	0.210807	0.166898
2	1443.03	620.529	277.372	22.0473			2	0.210603	0.198796
3	518.618	274.787	128.614	18.5935			3	0.197691	0.222042
4	565.232	809.215	738.982	10.0382			4	0.076311	0.279205
5	1286.4	253.21	516.276	15.7204			5	0.362878	0.280989
6	1076.01	503.953	635.54	14.0383			6	0.283471	0.170584
7	738.155	233.887	469.755	27.1714			7	0.257573	0.278628
8	1797.47	710.511	1051.36	21.3757			8	0.167546	0.177162
9	489.361	368.478	465.363	19.0238			9	0.280696	0.241161
10	1240.14	231.056	616.77	16.3497			10	0.200544	0.431857
11	1369.25	715.228	446.544	23.9576			11	0.312483	0.381685
12	918.95	235.189	196.071	17.5876			12	0.591597	0.534366
13	2180.2	150.489	298.291	20.3976			13	0.0747861	0.347727
14	368.285	392.857	261.614	15.2988			14	0.357313	0.429726
15	474.809	243.461	738.144				15	0.532598	0.185359
16	563.568	309.515	656.753				16	0.594238	0.448486
17	717.445	823.12	410.221				17	0.223471	0.325105
18	2073.01	227.434	464.237				18	0.566006	0.789098
19	513.227	131.355	592.155				19	0.704357	0.22095
20	493.601	647.781	330.623				20	0.344125	0.437727
21	2162.81	132.818	817.114				21	0.378461	0.425972
22	409.628	646.366	302.248				22	0.36591	0.352225
23	432.176	253.979	920.504				23	0.471779	0.721296
24	1274.5	601.177	584.677				24	0.288411	0.607971
25	355.41	658.21	350.954				25	0.217689	0.581369
26	252.316	530.781	843.763				26	0.231964	0.201962
27	456.942						27	0.226324	0.24869
28	436.601						28	0.315357	0.326975
29	367.021						29	0.559688
30	221.606						30	0.326715
							31	0.701588
Avg	927.22	422.932	507.886	18.1027
SE	122.303	43.9836	48.5668	1.25536			Avg	0.342999	0.357643
							SE	0.0304366	0.0316849

[truncated: 46 more sheets: 2j, 3a, 3b, 3c, 3d, 3f, 3g, 3h, 3j, 4b, 4c, 4d, 4e, 4f, 4g, 4h, 4i, 4j, 4k, 5b …]
